# Supplementary material for: Effects of Soy Protein on Liver and Adipose Tissue Inflammation and Gut Microbiota in Mice Fed with Ketogenic Diets
Source: Nutrients. 2025 Jul 25;17(15):2428. doi: 10.3390/nu17152428 (PMC12348106; doi:10.3390/nu17152428)
Supplement: Supplementary file 1 [file nutrients-17-02428-s001.zip]

Archive with 1 entries (1 files):
- nutrients-3742896-supplementary.pdf
